# Supplementary material for: Evaluation of the Safety and Efficacy of Xiao Yao San as a Treatment for Anxiety: A Systematic Review and Meta-Analysis
Source: Evid Based Complement Alternat Med. 2022 Apr 6;2022:1319592. doi: 10.1155/2022/1319592 (PMC9007650; doi:10.1155/2022/1319592)
Supplement: Supplementary Materials — Appendix 1. Search strategy in PubMed database. (Supplementary Materials). Appendix 2. The PRISMA checklist. [file 1319592.f1.zip]

Archive with 3 entries (3 files):
- 1319592.f1/polish report.pdf
- 1319592.f1/PRISMA.docx
- 1319592.f1/search.docx
